# Supplementary material for: Field validation of the performance of paper-based tests for the detection of the Zika and chikungunya viruses in serum samples
Source: Nat Biomed Eng. 2022 Mar 7;6(3):246–56. doi: 10.1038/s41551-022-00850-0 (PMC8940623; doi:10.1038/s41551-022-00850-0)
Supplement: Supplementary file 3 — Nucleic acid sequences. [file 41551_2022_850_MOESM3_ESM.xlsx]

## Sheet: trial
		qRT-PCR +	qRT-PCR -	Total
	PLUM +	69	0	69
	PLUM -	4	195	199
	Total	73	195	268
	Sensitivity	94.52 % (95% CI, 86.56% to 98.49%)
	Specificity	100 % (95% CI, 98.13% to 100%)
	Positive Predictive Value	1
	Negative Predictive Value	97.99 % (95% CI, 94.95% to 99.22%)
	Accuracy	98.51 % (95% CI, 96.22% to 99.59%)

## Sheet: table seq
		NASBA primers	Sequence	Length
		NASBA ZIKV_F	AATTCTAATACGACTCACTATAGGGAGAAGGGCACAGTGGGATGATCGTTA	51
		NASBA ZIKV_R	CCTGTCCTCGGTTCACAATCAA	22
		NASBA CHIKV_F	AATTCTAATACGACTCACTATAGGGAGAAGGCACACAACTGGTACTGCAGA	51
		NASBA CHIKV_R	AATGGTGCTGTGTGCTGCAGCG	22
		Sensors
		ZIKV sensor	TTTCGCTCTATTCTCATCAGTTTCATGTCCTGTGTCGGACTTTAGAACAGAGGAGATAAAGATGGACACAGGACACAACCTGGCGGCAGCGCAAAAG	97
		CHIKV_s_TA_10	GCGCTAATACGACTCACTATAGGGCGTTCTTTTAGCCAATACTTGAAGCCAGATGGTGCCGTTATAGTTATGAACAGAGGAGACATAACATGAACGGCACCAACGCCGTTAACCTGGCGGCAGCGCAA	128
		Triggers
		ZIKV trigger	CTAATACGACTCACTATAGGGCCAGCACAGTGGGATGATCGTTAATGACACAGGACATGAAACTGATGAGAATAGAGCGAAAGTTGAGATAACGCCCAATTCACCAAGAGCCGAAGCCACCCTGGGGGGGTTTGGAAGCCTAGGACTTGATTGTGAACCGAGGACAGGTAGCATAACCCCTTGGGGCCTCTAAACGGGTCTTGAGGGGTTTTTTG	215
		CHIKV trigger	GCGCTAATACGACTCACTATAGGGTTCATAGTGGGGCCAATGTCTTCAGCCTGGACACCTTTCGACAACAAAATCGTGGTGTACAAAGGCGACGTCTACAACATGGACTACCCGCCCTTCGGCGCAGGAAGACCAGGACAATTTGGCGACATCCAAAGTCGCACGCCTGAGAGCGAAGACATCTATGCTAACACACAACTGGTACTGCAGAGACCGTCCGCGGGTACGGTGCACGTGCCGTACTCTCAGGCACCATCTGGCTTCAAGTATTGGCTAAAAGAACGAGGGGCGTCGCTGCAGCACACAGCACCATTTGGCTGTCAAATAGCAACAAACCCGGTAAGAGCGATGAACTGC	357
		T3T8 lentivirus trigger	GCCAGCACAGTGGGATGATCGTTAATGACACAGGACATGAAACTGATGAGAATAGAGCGAAAGTTGAGATAACGCCCAATTCACCAAGAGCCGAAGCCACCCTGGGGGGGTTTGGAAGCCTAGGACTTGATTGTGAACCGAGGACAGGACTCGATAAGCTGACCCTAATAGTGGCCATCATTTTGCTCGTGGCGCACTACATGTACTTGATCCCAGGGCTGCAGGCAGCAGCTGCGCGTGCTGCCCAGAAGAGAACGGCAGCTGGCATCATGAAGAACCCTGTTGTGGATGG	292
		PCR primers
		in pCOLA-Duet backbone
		PCR sensor F	AATTGACTCTCTTCCGGGCG	20
		PCR sensor R	AGTGTGACCGTGTGCTTCTC	20
		in pET-15 backbone
		PCR trigger_F	CTCGACGCTCTCCCTTATGC	20
		PCR trigger_R	GCAGTCAGGCACCGTGTATGAAATC	25
		dsDNA CHIKV trigger
		PCR CHIKV_F	GCGCTAATACGACTCACTATAGGGTTCATAGTGG	34
		PCR CHIKV_R	GCAGTTCATCGCTCTTACCG	20
		qPCR primers
		RT-qPCR ZIKV_F 1086	CCGCTGCCCAACACAAG	17
		RT-qPCR ZIKV_R 1162c	CCACTAACGTTCTTTTGCAGACAT	24
		RT-qPCR ZIKV_P 1107	FAM-AGCCTACCTTGACAAGCAGTCAGACACTCAA-MGB	39
		RT-qPCR CHIKV_F	GCGCTAATACGACTCACTATAGGGTTCATAGTGG	34
		RT-qPCR CHIKV_R	GCAGTTCATCGCTCTTACCG	20
		RT-qPCR CHIKV_P 6919	FAM-AGGTACGCGCTTCAAGTTCGGCG	27
		Best performing CHIKV sensors
		CHIKV_s_TA_01	GCGCTAATACGACTCACTATAGGGTTTTAGCCAATACTTGAAGCCAGATGGTGCCTGAGAGTTATAGTTATGAACAGAGGAGACATAACATGAACTCTCAGAACAGAGTTAACCTGGCGGCAGCGCAA	128
		CHIKV_s_TA_02	GCGCTAATACGACTCACTATAGGGAAATTGTCCTGGTCTTCCTGCGCCGAAGGGCGGGTAGTTATAGTTATGAACAGAGGAGACATAACATGAACTACCCGAACGTAGTTAACCTGGCGGCAGCGCAA	128
		CHIKV_s_TA_04	GCGCTAATACGACTCACTATAGGGAATACTTGAAGCCAGATGGTGCCTGAGAGTACGGCAGTTATAGTTATGAACAGAGGAGACATAACATGAACTGCCGTAACGCAGTTAACCTGGCGGCAGCGCAA	128
		CHIKV_s_TA_05	GCGCTAATACGACTCACTATAGGGATAGATGTCTTCGCTCTCAGGCGTGCGACTTTGGATGTTATAGTTATGAACAGAGGAGACATAACATGAACATCCAAAACGATGTTAACCTGGCGGCAGCGCAA	128
		CHIKV_s_TA_06	GCGCTAATACGACTCACTATAGGGACTTGAAGCCAGATGGTGCCTGAGAGTACGGCACGTGTTATAGTTATGAACAGAGGAGACATAACATGAACACGTGCAACCGTGTTAACCTGGCGGCAGCGCAA	128
		CHIKV_s_TA_07	GCGCTAATACGACTCACTATAGGGAGCATAGATGTCTTCGCTCTCAGGCGTGCGACTTTGGTTATAGTTATGAACAGAGGAGACATAACATGAACCAAAGTAACTTGGTTAACCTGGCGGCAGCGCAA	128
		CHIKV_s_TA_08	GCGCTAATACGACTCACTATAGGGCGGACGGTCTCTGCAGTACCAGTTGTGTGTTAGCATGTTATAGTTATGAACAGAGGAGACATAACATGAACATGCTAAACCATGTTAACCTGGCGGCAGCGCAA	128
		CHIKV_s_TA_10	GCGCTAATACGACTCACTATAGGGCGTTCTTTTAGCCAATACTTGAAGCCAGATGGTGCCGTTATAGTTATGAACAGAGGAGACATAACATGAACGGCACCAACGCCGTTAACCTGGCGGCAGCGCAA	128
